# Supplementary material for: An asymmetry in wave scaling drives outsized quantities of coastal wetland erosion
Source: Sci Adv. 2023 Nov 8;9(45):eadj2602. doi: 10.1126/sciadv.adj2602 (PMC10631725; doi:10.1126/sciadv.adj2602)
Supplement: Supplementary file 2 — Movie S1 [file sciadv.adj2602_movie_s1.zip]

Archive with 1 entries (1 files):
- adj2602_Movie_S1.mov
